# Supplementary material for: mbtD and celA1 association with ethambutol resistance in Mycobacterium tuberculosis: A multiomics analysis
Source: Front Cell Infect Microbiol. 2022 Aug 31;12:959911. doi: 10.3389/fcimb.2022.959911 (PMC9471152; doi:10.3389/fcimb.2022.959911)
Supplement: Supplementary file 1 [file Table_1.xlsx]

## Sheet: Supplemental Table 1
Supplementary Table S1. List of primers used in the study
Primers	Sequence (5'→3')
mbtB-QFP	ATGACAAGTGCCGACGTGAT
mbtB-QRP	AACGATTTTGCCAACCACCG
mbtD-QFP	GTGCTGCCCGATCTAACAGT
mbtD-QRP	GGAGGCATTGACCACAGACA
celA1-QFP	ACACCCCGCAGTCCTACT
celA1-QRP	TACAGCGTCAGAACCGGC
SigA-QFP	GCTGATGACCGAGCTTAG
SigA-QRP	GGATCAGGTCGAGAAACG
mbtD-MF	GCGTAGGTAGTAGTTGTGTTCGTC
mbtD-MR	ACATACCCGATATTTAACTTAACCG
mbtD-UF	TGTAGGTAGTAGTTGTGTTTGTTGA
mbtD-UR	ATACCCAATATTTAACTTAACCAAT
celA1-MF	GTAATCGAGGTAGGAAATATAAGCGT
celA1-MR	GAACAAAATTTCAAACTATTCTCGAA
celA1-UF	GTTGGTAATTGAGGTAGGAAATATAAGTG
celA1-UR	AAACAAAATTTCAAACTATTCTCAAA

## Sheet: Supplemental Table 2
Supplementary Table S2. MICs for WT strains and ER strains using the Sensititre MYCOTB MIC methods
	WT																ER
	G1		G2		G3		G4		G5		G6		G7		G8		G1		G2		G3		G4		G5		G6		G7		G8
	MICa	result	MICa	result	MICa	result	MICa	result	MICa	result	MICa	result	MICa	result	MICa	result	MICa	result	MICa	result	MICa	result	MICa	result	MICa	result	MICa	result	MICa	result	MICa	result
INH	<0.025	S	<0.025	S	<0.025	S	<0.025	S	<0.025	S	0.05	S	<0.025	S	<0.025	S	0.05	S	0.05	S	4	S	0.05	S	0.05	S	0.05	S	0.05	S	0.05	S
SM	<0.25	S	<0.25	S	<0.25	S	<0.25	S	<0.25	S	0.5	S	<0.25	S	<0.25	S	0.5	S	0.5	S	4	S	0.5	S	0.5	S	0.5	S	0.5	S	0.5	S
EMB	1.25	S	2.5	S	1.25	S	0.62	S	1.25	S	1.25	S	1.25	S	1.25	S	0.31	S	0.31	S	2.5	S	1.25	S	0.31	S	2.5	S	5b	R	5b	R
OFX	0.5	S	0.5	S	0.5	S	0.5	S	0.5	S	1	S	0.5	S	0.5	S	1	S	1	S	2	S	1	S	1	S	1	S	1	S	1	S
MFX	0.12	S	0.12	S	0.12	S	<0.06	S	0.12	S	0.12	S	0.12	S	0.12	S	0.12	S	0.12	S	0.5	S	0.12	S	0.12	S	0.12	S	0.12	S	0.12	S
AKM	1	S	1	S	1	S	1	S	1	S	1	S	1	S	1	S	0.5	S	0.5	S	1	S	0.5	S	0.5	S	0.5	S	0.5	S	0.5	S
KM	1.25	S	2.5	S	2.5	S	1.25	S	1.25	S	1.25	S	2.5	S	2.5	S	2.5	S	2.5	S	2.5	S	2.5	S	2.5	S	2.5	S	2.5	S	2.5	S
CPM	1	S	2	S	2	S	1	S	1	S	2	S	2	S	1	S	1	S	1	S	1	S	1	S	1	S	1	S	1	S	1	S
PTO	<0.62	S	<0.62	S	<0.62	S	<0.62	S	<0.62	S	<0.62	S	<0.62	S	<0.62	S	<0.62	S	<0.62	S	<0.62	S	<0.62	S	<0.62	S	<0.62	S	<0.62	S	<0.62	S
PAS	<0.5	S	<0.5	S	<0.5	S	<0.5	S	<0.5	S	<0.5	S	<0.5	S	<0.5	S	<0.5	S	<0.5	S	<0.5	S	<0.5	S	<0.5	S	<0.5	S	<0.5	S	<0.5	S
RFP	<0.25	S	<0.25	S	<0.25	S	<0.25	S	<0.25	S	<0.25	S	<0.25	S	<0.25	S	<0.25	S	<0.25	S	8	S	<0.25	S	<0.25	S	<0.25	S	<0.25	S	<0.25	S
RBU	<0.12	S	<0.12	S	<0.12	S	<0.12	S	<0.12	S	<0.12	S	<0.12	S	<0.12	S	<0.12	S	<0.12	S	4	S	<0.12	S	<0.12	S	<0.12	S	<0.12	S	<0.12	S
LFX	<0.5	S	<0.5	S	<0.5	S	<0.5	S	<0.5	S	<0.5	S	<0.5	S	<0.5	S	<0.5	S	<0.5	S	1	S	<0.5	S	<0.5	S	<0.5	S	<0.5	S	<0.5	S
PZA	<50	S	<50	S	<50	S	<50	S	<50	S	<50	S	<50	S	<50	S	<50	S	<50	S	<50	S	<50	S	<50	S	<50	S	<50	S	<50	S
INH,isoniazid; SM, streptomycin; EMB, ethambutol; OFX, ofloxacin; MFX, moxifloxacin; AKM, amikacin; KM,kanamycin; CPM, capreomycin; PTO, protionamide; PAS, p-aminosalicylate; RFP, rifampin; RBU, rifabutin; LFX, levofloxacin; PZA, pyrazinamide.
S, susceptible; R, resistant
a, μg/ml; b, WHO critical concentration (5.0 μg/ml, Sensititre MYCOTB MIC method)

## Sheet: Supplemental Table 3
Supplementary Table S3. Summary table of whole-genome sequence of the induced EMB-resistant Mtb.
# [1]CHROM	[2]POS	[3]REF	[4]ALT	[8]TYPE	EVIDENCE	FTYPE	STRAND	NT_POS	AA_POS	EFFECT	LOCUS_TAG	GENE	PRODUCT
NC_000962	174741	G	A	SNP	A:269 G:12	CDS	+	1504/1521	502/506	missense_variant c.1504G>A p.Ala502Thr	Rv0147		aldehyde dehydroGenase
NC_000962	416674	C	T	SNP	T:277 C:9	CDS	-	292/1464	98/487	missense_variant c.292G>A p.Val98Met	Rv0346c	ansP2	L-asparaGine permease
NC_000962	600737	C	G	SNP	G:235 C:19	CDS	+	297/1407	99/468	missense_variant c.297C>G p.His99Gln	Rv0509	hemA	Glutamyl-tRNA reductase
NC_000962	761140	ACAA	GCAC,GCAA	SNP,MNP	G:260 A:0	CDS	+	1334/3519	445/1172	missense_variant c.1334A>G p.His445ArG	Rv0667	rpoB	DNA-directed RNA polymerase subunit beta
NC_000962	2631373	C	T	SNP	T:272 C:16	CDS	-	703/1539	235/512	missense_variant c.703G>A p.Val235Met	Rv2351c	plcA	membrane-associated phospholipase A
NC_000962	2652158	C	T	SNP	T:185 C:14	CDS	-	668/789	223/262	missense_variant c.668G>A p.Gly223Asp	Rv2372c		rRNA small subunit methyltransferase E
NC_000962	3278131	G	C	SNP	C:236 G:8	CDS	-	4585/6336	1529/2111	missense_variant c.4585C>G p.Pro1529Ala	Rv2940c	mas	multifunctional mycocerosic acid synthase
NC_000962	3495598	G	A	SNP	A:221 G:11	CDS	-	769/1392	257/463	missense_variant c.769C>T p.Leu257Phe	Rv3130c	tGs1	diacyGlycerol O-acyltransferase
NC_000962	4248002	C	A	SNP	A:253 C:16	CDS	+	1489/3297	497/1098	missense_variant c.1489C>A p.Gln497Lys	Rv3795	embB	arabinosyltransferase B
NC_000962	4269721	G	A	SNP	A:283 G:16	CDS	-	113/909	38/302	missense_variant c.113C>T p.Ala38Val	Rv3806c	ubiA	decaprenyl-phosphate phosphoribosyltransferase
		Rv0147	ansP2	hemA	rpoB	plcA	Rv2372c	mas	tGs1	embB	ubiA
CHROM		NC_000962	NC_000962	NC_000962	NC_000962	NC_000962	NC_000962	NC_000962	NC_000962	NC_000962	NC_000962
POS		174741	416674	600737	761140	2631373	2652158	3278131	3495598	4248002	4269721
D20002340a	ER G1	0/0:270:270:0	0/0:261:261:0	0/0:310:310:0	0/0:193:193:0,0	0/0:234:234:0	0/0:235:235:0	0/0:252:252:0	0/0:324:324:0	0/0:260:260:0	0/0:274:274:0
D20002341a	ER G2	0/0:213:213:0	0/0:208:208:0	0/0:228:228:0	0/0:228:228:0,0	0/0:204:204:0	0/0:209:209:0	0/0:227:227:0	0/0:299:299:0	0/0:254:253:0	0/0:284:284:0
D20002342a	ER G3	0/0:249:249:0	0/0:229:229:0	0/0:241:241:0	0/0:211:211:0,0	0/0:187:187:0	0/0:204:204:0	0/0:228:228:0	0/0:326:326:0	0/1:223:179:44	0/0:229:229:0
D20002343a	ER G4	0/0:207:207:0	0/0:229:229:0	0/0:270:270:0	0/0:214:213:0,0	0/0:238:238:0	0/0:233:233:0	0/0:250:249:1	0/0:312:312:0	1/1:196:5:191	0/0:282:282:0
D20002344a	ER G5	0/0:236:236:0	0/0:231:231:0	0/0:273:273:0	0/0:218:218:0,0	0/0:225:225:0	0/0:227:227:0	0/0:215:215:0	0/0:247:247:0	1/1:231:16:215	0/0:289:289:0
D20002345a	ER G6	0/0:233:233:0	0/0:225:225:0	0/0:259:259:0	0/0:233:233:0,0	0/0:235:235:0	0/0:232:232:0	0/0:259:258:0	0/0:311:311:0	1/1:223:7:216	0/0:278:278:0
D20002346a	ER G7	0/0:250:250:0	0/0:236:236:0	0/0:285:285:0	0/0:240:240:0,0	0/0:229:229:0	0/0:212:212:0	0/0:249:249:0	0/0:312:312:0	1/1:193:0:193	0/0:271:265:6
D20002347a	ER G8	0/0:244:244:0	0/0:258:258:0	0/0:260:260:0	0/0:219:219:0,0	0/0:232:232:0	0/0:161:161:0	0/0:257:257:0	0/0:374:374:0	1/1:196:1:195	0/0:225:207:18

## Sheet: SupplementalTable 4
Supplementary Table S4. 509 differentially methylated genes ( ｜log2 fold change｜ > 0.26, adjusted p value < 0.05) in ERG8 compared with WTG8.
Gene	ERG8	WTG8
accD6	1	0
lipX	7	0
tyrS	4	0
aftD	3	0
fprB	3	0
PPE4	3	0
trpC	3	0
vapB12	3	0
yrbE1B	3	0
amiB2	2	0
atpA	2	0
bglS	2	0
blaI	2	0
cobIJ	2	0
cydB	2	0
dinX	2	0
dop	2	0
ephB	2	0
fadE8	2	0
glpD1	2	0
groEL2	2	0
hrcA	2	0
infC	2	0
lppP	2	0
mazE7	2	0
PE_PGRS35	2	0
PE15	2	0
pks17	2	0
ppdK	2	0
ppnK	2	0
qcrA	2	0
rplB	2	0
rpmG2	2	0
vapC16	2	0
adhA	1	0
amiA2	1	0
apa	1	0
argS	1	0
bpoC	1	0
cmr	1	0
cobH	1	0
cobN	1	0
ctpV	1	0
cyp128	1	0
cysT	1	0
dcd	1	0
dnaG	1	0
dnaK	1	0
eccB3	1	0
eccE5	1	0
echA5	1	0
end	1	0
epiA	1	0
erg3	1	0
esxH	1	0
fabG3	1	0
fadA2	1	0
fadA3	1	0
fadB2	1	0
fadD11	1	0
fadD31	1	0
fadE12	1	0
fadE15	1	0
fadE18	1	0
fbpB	1	0
frdB	1	0
ftsW	1	0
galT	1	0
gcvH	1	0
glmU	1	0
glpQ2	1	0
hisB	1	0
hisG	1	0
hspR	1	0
hspX	1	0
hycE	1	0
ileS	1	0
ilvG	1	0
kdpB	1	0
lepA	1	0
ligD	1	0
lipM	1	0
lipZ	1	0
lppM	1	0
lpqL	1	0
lpqQ	1	0
lpqU	1	0
lpqV	1	0
lprJ	1	0
malQ	1	0
mazF3	1	0
mbtA	1	0
mbtG	1	0
mce1D	1	0
mce1R	1	0
mce3A	1	0
mce3B	1	0
menE	1	0
metH	1	0
metZ	1	0
mihF	1	0
mkl	1	0
mku	1	0
mmpS1	1	0
mmpS3	1	0
mmpS5	1	0
mmsA	1	0
mmsB	1	0
moaC2	1	0
modB	1	0
mshD	1	0
narH	1	0
narK1	1	0
pafA	1	0
pafC	1	0
panB	1	0
papA4	1	0
parE1	1	0
PE23	1	0
pepB	1	0
pepE	1	0
pheT	1	0
phoT	1	0
pitA	1	0
plcA	1	0
plsB1	1	0
PPE18	1	0
priA	1	0
pta	1	0
pykA	1	0
recF	1	0
ripA	1	0
rpe	1	0
rplO	1	0
rpmC	1	0
rpsC	1	0
rpsL	1	0
rpsQ	1	0
rpsS	1	0
sigI	1	0
sugB	1	0
sugC	1	0
tatB	1	0
thiD	1	0
thiO	1	0
thrB	1	0
trpE	1	0
udgA	1	0
vapC27	1	0
vapC35	1	0
xseA	1	0
xylB	1	0
zwf2	1	0
echA2	248	1
mshA	230	1
fadE5	136.5	1
rpmE	130	1
helY	128	1
cfp21	121	1
glnE	118	1
ftsZ	110	1
helZ	108	1
sppA	106	1
lipG	93	1
pncA	85	1
vapB32	80	1
ino1	78	1
mfd	68	1
mbtD	60	1
tlyA	58	1
lprC	57	1
acn	50	1
pknD	49	1
glnH	48	1
mctB	47	1
php	44	1
rho	39	1
pimE	31	1
cfp29	20	1
furA	45	3
aceE	14	1
mscL	9	1
mce3R	16	2
mmpL9	7	1
tesB1	7	1
lpqM	12	2
moxR1	6	1
csd	17	3
ercc3	5	1
fadD36	5	1
carB	4	1
gap	4	1
PPE16	4	1
secG	4	1
cspB	3	1
fadD2	3	1
galE3	3	1
glgE	3	1
pbpB	3	1
tcrA	3	1
xseB	3	1
galE2	8	3
cyp132	5	2
dapC	119	53
cobC	17.5	8
aceAb	55	26
rplJ	67	33
rpoB	4	2
ansP1	2	1
cmaA2	2	1
cpsY	2	1
cyp144	2	1
def	2	1
dnaJ1	2	1
eccA5	2	1
echA3	2	1
fabD	2	1
fmt	2	1
fum	2	1
irtA	2	1
lpqN	2	1
lprP	2	1
mca	2	1
mce2A	2	1
mpa	2	1
murB	2	1
narX	2	1
ogt	2	1
omt	2	1
oppA	2	1
pcp	2	1
phoH1	2	1
pknG	2	1
pks12	2	1
pks7	2	1
PPE12	2	1
ppiA	2	1
proC	2	1
purT	2	1
pyrE	2	1
ribG	2	1
sucC	2	1
tkt	2	1
vapB27	2	1
whiB5	2	1
lpqR	196	101
fadD14	98	51
gltA2	36	19
fadD6	58	31
PE1	274	151
dnaN	61	34
pks3	78	44
cyp126	115	65
nrdF1	40	23
ribC	60	35
ggtA	53	31
esxI	115	68
rpfB	99	59
thrA	45	28
echA11	16	10
pknJ	59	37
wbbL2	47	30
irtB	50	32
mbtI	89	57
PE16	178.5	115
celA1	93	60
guaB1	158	102
cyp51	99	64
rpfC	97.5	64
ndh	93	62
mbtB	3	2
pks9	3	2
tagA	3	2
pknA	80	53.5
trpB	52	35
pntB	160	108
far	119	81
hemN	54	37
glyA2	67	46
pepA	177	122
bioB	87	60
glnA2	76	53
pfkB	10	7
gpgP	152.5	109
ahpE	78	56
parD1	87	63
grcC2	11	8
PPE10	89	65
lpqY	156	114
gyrA	76	56
lldD2	89	66
vapC36	114	85
secE2	77	58
PE_PGRS16	108	83
cyp143	83	64
lppC	45	35
uvrD1	64	50
metE	101	79
narG	238	186.5
idi	87	68.5
hbhA	193	152
esxG	114	90
fabH	74	59
nrp	50	40
sucD	2.5	2
dlaT	121	97
mutB	86	69
PPE21	56	45
fadD5	180	146.5
purC	55	45
rplN	11	9
lysA	63	52
pimB	66	55
gmdA	106	128
pstP	105	130
cobT	21	26
ilvE	4	5
PPE20	66	83
pcaA	15	19
lipD	68	87
ctaC	20	26
cbs	10	13
metS	43	57
atpF	50	68
nadB	28	39
vapB15	5	7
lipA	37	52
serC	43	62
fadE10	12	18
pncB1	2	3
fabD2	3	5
rplL	6	12
icl1	2	4
bioD	1	2
citA	1	2
clpB	1	2
coaE	1	2
csoR	1	2
cyp124	1	2
cysA2	1	2
eccC5	1	2
fba	1	2
icd2	1	2
modA	1	2
PPE29	1	2
purM	1	2
purQ	1	2
pyrG	1	2
relE	1	2
rplC	1	2
sigE	1	2
vapC15	1	2
vapC25	1	2
wag31	1	2
yjcE	1	2
blaC	1	3
cydA	1	3
fadD15	1	3
gcvB	1	3
lgt	1	3
prpD	1	3
umaA	1	3
echA1	1	4
fadD4	1	4
metK	1	5
mmpS4	3	19
coaA	6	51
bisC	1	9
ureC	1	15
nirB	5	84
fadE6	3	55
rpsH	3	58
mscR	1	20
fabG2	2	44
mazF6	1	22
ponA1	1	23
fhaB	3	73
PE3	1	25
pheS	4	103
ggtB	2	51.5
serB1	1	26
treX	2	55
otsB1	3	87
adh	2	63
frdA	2	66
mce1A	1	41
moeW	1	41
alkA	1	45
dapD	1	49
mazF5	1	52
nrdZ	1	52
lppJ	1	55
rpoC	1	58
bacA	1	59
fbpC	1	60
PPE24	4	247
fadD21	1	62
pip	1	64
fbiC	1	65.5
mcr	1	66
mce3F	1	67
rpmB2	1	69
ansP2	1	72
rsfA	1	72
lprO	1	73
pks6	3	222
mymT	1	79
dnaA	1	82
fadD30	1	83
mmaA1	1	88
gabP	1	100.5
PPE19	1	106
dnaB	1	108.5
glyS	1	121.5
pknE	1	158
mutA	1	171.5
ctpA	1	184
aceAa	0	2
ackA	0	1
acpM	0	1
ansA	0	3
argB	0	1
argD	0	1
argH	0	1
betP	0	1
chaA	0	1
cmtR	0	1
cydC	0	1
cyp123	0	1
cyp140	0	1
cysK2	0	1
deaD	0	1
eccE3	0	1
echA10	0	1
echA12	0	1
emrB	0	1
ephD	0	1
fadB	0	1
fadB3	0	1
fadD24	0	1
fadE4	0	1
fdxA	0	1
fdxC	0	1
fgd1	0	1
fmu	0	1
galK	0	2
galU	0	1
glgB	0	1
glnA3	0	1
grcC1	0	1
hemK	0	1
hemL	0	1
htpX	0	1
iniA	0	1
katG	0	3
lppI	0	1
lppL	0	1
lpqP	0	1
lpqZ	0	1
lprH	0	1
mak	0	1
mbtN	0	1
mce1B	0	1
mce3D	0	1
menB	0	2
metB	0	1
mez	0	1
mgtC	0	1
mmpL10	0	1
mpg	0	1
mycP5	0	1
narL	0	1
ndhA	0	1
nlhH	0	1
opcA	0	1
pckA	0	1
PE_PGRS11	0	1
PE_PGRS33	0	1
PE_PGRS34	0	1
pepC	0	1
phoP	0	1
pknB	0	1
pks16	0	1
pks4	0	1
PPE11	0	1
PPE37	0	1
prcB	0	2
prfA	0	1
pstA2	0	1
pstS1	0	1
purD	0	1
purF	0	1
purH	0	1
pyrB	0	1
pyrC	0	1
rplP	0	1
rplR	0	3
rplT	0	1
rpmB1	0	1
rslA	0	1
scpB	0	2
tpi	0	1
tpx	0	1
trxA	0	1
tsnR	0	1
ureG	0	1
uvrC	0	1
vapB14	0	1
yrbE1A	0	2

## Sheet: Supplemental Table 5
Supplementary Table S5. 329 significantly differentially expressed genes (fold change > 2, adjusted p value < 0.05) in ERG8 compared with WTG8.
geneSymbol	WTG8	ERG8	fold change (ERG8/WTG8)	padj	Up/Down
bfrB	3532.35	92165.8	26.0919	0.01	Up	1
Rv1738	1731.46	26327.5	15.2054	0.01	Up	2
narK2	1405.14	19506.4	13.8822	3.18479e-221	Up	3
Rv3131	3087.37	39644.7	12.8409	0.01	Up	4
Rv2030c	9699.51	97928.3	10.0962	0.01	Up	5
Rv3134c	3074.25	30100.1	9.79104	0.01	Up	6
devR	1423.41	13582.1	9.54193	0.01	Up	7
pfkB	1155.55	10828.6	9.37101	0.01	Up	8
glpQ1	2658.32	24031.7	9.04016	9.07413e-262	Up	9
narX	1965.31	17695.5	9.00389	0.01	Up	10
Rv3127	4142.08	36639.7	8.84572	0.01	Up	11
Rv3128c	1157.85	9836.31	8.4953	3.37839e-232	Up	12
Rv2627c	2442.43	20701.2	8.47564	3.95549e-130	Up	13
hspX	10259.9	83129.7	8.10239	9.67911e-285	Up	14
Rv2028c	819.882	6621.24	8.07584	3.08874e-242	Up	15
Rv2005c	3277.51	25568.1	7.80108	0.01	Up	16
Rv3551	344.334	2683.61	7.79361	3.34985e-143	Up	17
tgs1	15572.3	118743	7.6253	1.77872e-119	Up	18
acg	1575.18	11897.2	7.55293	6.41619e-204	Up	19
Rv3552	276.448	2038.75	7.37481	2.21679e-114	Up	20
Rv2004c	1809.37	13023	7.19755	9.32151e-284	Up	21
echA20	359.678	2547.69	7.08324	2.22076e-128	Up	22
devS	2899.58	20445.8	7.05131	3.64041e-237	Up	23
Rv2628	997.937	6717.68	6.73156	8.11606e-29	Up	24
Rv3549c	523.938	3387.82	6.46606	6.14898e-144	Up	25
Rv2625c	3143.12	19870.3	6.32183	3.05069e-143	Up	26
fdxA	3712.99	23319	6.2804	9.8151e-83	Up	27
hrp1	3523.96	22111.7	6.27467	4.79413e-159	Up	28
Rv3553	389.506	2341.8	6.01222	4.29588e-106	Up	29
TB31.7	8736.12	52121.3	5.96618	3.37618e-241	Up	30
Rv3085	195.049	1122.55	5.75524	7.8116e-60	Up	31
Rv1739c	1233.7	6996.45	5.6711	3.86113e-99	Up	32
Rv2003c	520.718	2921.81	5.61113	2.26638e-115	Up	33
Rv0569	684.164	3814.58	5.57554	1.53563e-77	Up	34
Rv1996	3434.47	18855.6	5.49011	8.47531e-242	Up	35
Rv1733c	1134.39	6180.46	5.44828	1.77242e-168	Up	36
Rv3083	745.435	4005.73	5.37368	1.49985e-134	Up	37
ctpF	1684.1	8852.62	5.25659	1.03059e-188	Up	38
fadE30	238.081	1216.53	5.10974	7.19873e-57	Up	39
nrdZ	1399.01	6901.9	4.93342	1.07909e-159	Up	40
fadE32	203.46	988.413	4.85803	1.73383e-26	Up	41
fadD3	444.687	2123.56	4.7754	3.62023e-79	Up	42
Rv0080	1579.4	7474.08	4.73224	3.44143e-157	Up	43
Rv3566A	109.993	520.171	4.72915	5.02271e-26	Up	44
Rv0079	4987.36	23428.2	4.69751	4.62474e-35	Up	45
fadE31	328.747	1529.56	4.6527	2.64068e-61	Up	46
Rv2629	8489.94	38094.2	4.48698	4.17289e-214	Up	47
Rv3548c	605.514	2716.57	4.48638	3.11228e-88	Up	48
lipR	214.871	956.538	4.45168	4.6649e-41	Up	49
Rv2624c	1503.05	6528.89	4.34375	2.08058e-135	Up	50
fadA6	1457.13	6266.36	4.30047	3.10159e-130	Up	51
fadE33	169.456	726.055	4.28462	2.22354e-25	Up	52
Rv3542c	342.585	1423.02	4.15376	7.43466e-52	Up	53
otsB1	6730.98	26560.9	3.94606	4.54222e-115	Up	54
fadE29	707.175	2735.21	3.8678	9.26679e-74	Up	55
Rv0083	765.735	2960.25	3.86589	3.03213e-77	Up	56
Rv3129	1281.69	4932.08	3.84809	4.92368e-79	Up	57
Rv3557c	628.112	2293.24	3.65101	1.16919e-61	Up	58
Rv2630	1249.11	4520.51	3.61897	2.48882e-90	Up	59
adhD	952.685	3443.84	3.61488	6.05461e-79	Up	60
aspB	198.873	718.708	3.61391	1.5469e-25	Up	61
ethA	7022.62	25169.4	3.58404	2.76613e-99	Up	62
Rv1627c	2678.86	9514.4	3.55166	6.7308e-120	Up	63
Rv3087	489.821	1737.31	3.54682	5.87151e-50	Up	64
PE_PGRS7	2473.21	8742.75	3.53497	7.80182e-116	Up	65
mutA	1533.33	5380.46	3.50899	1.93403e-93	Up	66
nagA	5046.86	17394.6	3.44661	2.72847e-50	Up	67
Rv3541c	76.5289	259.997	3.39737	5.29921e-10	Up	68
mutB	1506.13	5108.64	3.39189	1.24333e-87	Up	69
tgs4	485.543	1611.61	3.31918	1.51591e-43	Up	70
ethR	1466.8	4702.21	3.20577	1.24493e-47	Up	71
hsd4B	469.735	1478.98	3.14854	7.47377e-38	Up	72
fadB	8759.54	27524.8	3.14226	1.95418e-124	Up	73
hsaD	1260.32	3863.31	3.06533	2.91516e-67	Up	74
fadE28	788.027	2408.77	3.0567	1.01547e-36	Up	75
Rv1628c	1119.35	3379.08	3.0188	2.31539e-59	Up	76
Rv3559c	231.142	697.53	3.01775	1.98415e-19	Up	77
fadD13	782.227	2348.04	3.00173	5.23032e-49	Up	78
ligD	1794.29	5308.28	2.95844	7.47377e-38	Up	79
Rv2137c	1383.19	4083.84	2.95247	4.17933e-20	Up	80
PPE60	5696.91	16756.2	2.94128	3.72278e-102	Up	81
hemD	4471.32	13136	2.93784	9.20032e-96	Up	82
Rv1813c	7476.43	21959.5	2.93716	5.60218e-56	Up	83
hsaB	511.762	1474.22	2.88067	6.08907e-33	Up	84
embA	3912.54	11196.7	2.86175	9.38228e-60	Up	85
Rv1894c	3799.92	10866.9	2.85976	2.83283e-65	Up	86
fadA5	1077.8	3069.84	2.84825	2.48403e-51	Up	87
Rv3583c	13042.4	37079.7	2.84301	3.29782e-107	Up	88
Rv0574c	346.405	967.081	2.79176	7.65518e-22	Up	89
mcr3	86.9844	237.199	2.72691	0.00806947	Up	90
Rv1129c	1309.46	3526.67	2.69322	4.41122e-22	Up	91
PE_PGRS54	963.27	2593.77	2.69267	1.52923e-42	Up	92
Rv1815	1837.2	4925.04	2.68074	6.95312e-60	Up	93
Rv0575c	293.076	780.393	2.66276	9.11861e-18	Up	94
hsaC	1555.21	4140.54	2.66237	2.24473e-54	Up	95
PE22	229.353	607.153	2.64724	1.3009e-14	Up	96
Rv3333c	1343.15	3546.5	2.64043	4.36214e-19	Up	97
Rv1734c	620.361	1632.6	2.6317	2.79289e-30	Up	98
hemB	1774.91	4665.5	2.62858	1.14232e-55	Up	99
ltp2	426.344	1119.23	2.62518	3.56129e-23	Up	100
hycP	383.796	1004.4	2.61702	6.22507e-15	Up	101
Rv0082	450.675	1167.02	2.5895	3.79009e-13	Up	102
rpfC	1532.55	3950.89	2.57799	4.75729e-14	Up	103
mtrA	3167.4	8115.28	2.56213	2.46191e-65	Up	104
Rv2327	1523.89	3884.8	2.54927	5.87143e-48	Up	105
Rv2631	1815.79	4594.67	2.53039	3.75541e-52	Up	106
embB	3293.42	8314.87	2.52469	4.06178e-55	Up	107
Rv1735a	177.532	445.64	2.5102	4.94431e-10	Up	108
rnpB	120998	300371	2.48245	0.0213719	Up	109
Rv0859	5034.73	12467.2	2.47623	1.66878e-68	Up	110
hycD	891.995	2182.45	2.44671	3.27281e-31	Up	111
proZ	328.498	801.528	2.43998	3.48668e-15	Up	112
kstR	2514.39	6116.57	2.43262	1.17874e-21	Up	113
Rv2366c	896.427	2173.36	2.42447	1.09686e-31	Up	114
hemC	2605.61	6294.69	2.41582	4.07517e-23	Up	115
hsd4A	1258.33	3035.2	2.41209	6.07069e-28	Up	116
Rv2326c	3921.53	9426.44	2.40377	2.54992e-60	Up	117
fadA2	4682.48	11218.8	2.3959	2.19102e-54	Up	118
Rv1435c	1478.58	3542.01	2.39555	2.0128e-18	Up	119
purF	3003.18	7172.21	2.38821	4.56039e-54	Up	120
Rv0081	718.06	1710.08	2.38152	4.86402e-14	Up	121
Rv1998c	798.054	1900.45	2.38135	1.02227e-28	Up	122
hsaA	4758.9	11308.9	2.37637	2.54457e-62	Up	123
fabG4	2286.41	5417.15	2.36928	5.20945e-48	Up	124
phoH2	6572.85	15570.5	2.36891	8.3257e-43	Up	125
choD	7935.57	18758.8	2.36389	3.37974e-55	Up	126
kstD	1815.65	4286.29	2.36075	8.65576e-35	Up	127
espA	11522.3	27128.2	2.3544	4.97782e-72	Up	128
qcrB	10268	24059.3	2.34312	1.75476e-69	Up	129
fadE24	4885.21	11401.2	2.33382	3.89676e-60	Up	130
PE_PGRS25	1820.84	4239.45	2.32829	4.96088e-41	Up	131
fadE23	6238.14	14511.7	2.32629	1.53384e-38	Up	132
Rv1593c	1357.84	3157.22	2.32517	4.92222e-37	Up	133
xerC	498.401	1155.12	2.31766	2.339e-17	Up	134
Rv3529c	689.994	1597.83	2.31572	6.36946e-16	Up	135
desA2	19847.3	45744.3	2.30482	4.99622e-73	Up	136
Rv1063c	399.852	921.093	2.30358	5.39067e-16	Up	137
fadD8	1272.2	2909.94	2.28733	2.35009e-34	Up	138
nirB	1538.11	3513.28	2.28415	8.92345e-38	Up	139
Rv3430a	144.85	330.705	2.28308	1.22091e-06	Up	140
ispD	3356.38	7630.7	2.27349	7.30656e-50	Up	141
Rv3555c	514.967	1165.98	2.26419	1.53137e-17	Up	142
lipU	415.1	939.634	2.26363	2.60702e-15	Up	143
cysQ	1324.77	2965.28	2.23834	2.53743e-32	Up	144
Rv0823c	5202.84	11633.3	2.23595	1.3208e-55	Up	145
Rv1405c	1156.43	2584.46	2.23486	1.15103e-30	Up	146
Rv2367c	422.851	943.269	2.23074	7.97153e-15	Up	147
Rv3212	4069.89	9053	2.22438	3.47155e-41	Up	148
Rv0528	1334.49	2966.84	2.2232	2.52588e-31	Up	149
Rv0822c	2365.16	5245.54	2.21784	4.93454e-42	Up	150
Rv1322A	3882.86	8605.9	2.21638	6.03191e-09	Up	151
fadE26	864.159	1914.21	2.21512	2.37345e-23	Up	152
nadC	4075.25	8997.87	2.20793	2.96007e-39	Up	153
ccdA	1067.11	2348.14	2.20046	9.30893e-20	Up	154
Rv2826c	347.51	763.892	2.19819	6.59653e-12	Up	155
mprB	2499.48	5488.3	2.19577	1.94427e-41	Up	156
Rv0513	775.626	1699.99	2.19177	1.04506e-19	Up	157
moaA2	683.204	1496.21	2.18999	1.65275e-19	Up	158
Rv2325c	1524.32	3337.09	2.18923	1.69452e-28	Up	159
cydC	405.335	887.192	2.18879	1.39196e-13	Up	160
proV	807.871	1762.09	2.18116	1.50187e-21	Up	161
helY	1624.07	3521.91	2.16856	3.63482e-32	Up	162
Rv1856c	1257.5	2723.49	2.1658	1.41922e-23	Up	163
Rv2449c	1160.27	2512.62	2.16554	6.60189e-27	Up	164
hycQ	1024	2205.77	2.15408	1.75822e-24	Up	165
Rv0939	2067.88	4450.98	2.15244	1.63563e-28	Up	166
fadE6	2131.01	4568.46	2.1438	9.09184e-36	Up	167
Rv1478	784.614	1681.75	2.14341	6.69055e-15	Up	168
cya	1401.51	2997.39	2.13869	4.70734e-29	Up	169
Rv0876c	1494.69	3196.31	2.13844	1.47885e-29	Up	170
lspA	1485.67	3163.72	2.12949	2.10955e-30	Up	171
nadB	6157.47	13093	2.12636	1.0444e-49	Up	172
Rv1810	2747.1	5828.32	2.12163	1.49963e-30	Up	173
qcrA	6697.04	14205.6	2.12117	7.71623e-51	Up	174
Rv2621c	1704.03	3607.72	2.11717	1.60568e-26	Up	175
cydD	820.276	1736.18	2.11658	3.05277e-20	Up	176
rne	11914.9	24989.3	2.09731	7.42885e-43	Up	177
sugI	15660	32706	2.0885	2.11374e-54	Up	178
fadE7	737.727	1535.6	2.08153	1.38502e-17	Up	179
PPE20	9202.28	19130.4	2.07888	4.18401e-26	Up	180
fadD2	3123.82	6492.25	2.07831	2.63955e-38	Up	181
hemA	5247.73	10890.1	2.0752	1.00047e-44	Up	182
Rv1540	1250.9	2593.2	2.07307	5.32454e-24	Up	183
Rv2556c	1396.01	2890.43	2.07048	1.58106e-22	Up	184
nat	310.799	642.866	2.06843	1.07983e-09	Up	185
blaR	1184.65	2448.15	2.06656	6.04973e-09	Up	186
Rv1000c	241.487	498.35	2.06367	3.54606e-08	Up	187
Rv2927c	1700.9	3490.73	2.05229	1.99491e-11	Up	188
blaI	2499.31	5127.54	2.05158	4.28269e-14	Up	189
cyp125	3596.68	7351.7	2.04402	7.01999e-25	Up	190
Rv1578c	258.773	528.608	2.04275	1.27049e-07	Up	191
narG	11605.3	23574.9	2.03139	2.44537e-34	Up	192
Rv0658c	384.068	778.055	2.02583	7.25066e-06	Up	193
Rv0487	515.556	1043.84	2.02469	2.57873e-13	Up	194
atpH	9790.96	19823.5	2.02468	2.33331e-44	Up	195
Rv1178	5954.1	12050	2.02382	1.00805e-17	Up	196
Rv3530c	471.968	953.609	2.0205	1.95654e-12	Up	197
fadE27	515.24	1040.25	2.01895	1.7951e-12	Up	198
nuoE	392.401	788.893	2.01042	2.13469e-10	Up	199
lldD2	24316.1	48701.5	2.00285	4.31471e-51	Up	200
proW	320.291	641.174	2.00185	1.7224e-08	Up	201
Rv0726c	3412.01	1699	0.497947	4.0675e-25	Down	1
bpoA	95.3886	47.3444	0.496332	0.0317272	Down	2
Rv0197	3113.36	1545.11	0.496284	3.64871e-25	Down	3
Rv3639c	80.0433	39.692	0.495881	0.0467417	Down	4
Rv1291c	127.156	63.0267	0.495663	0.00916912	Down	5
Rv0326	243.379	120.454	0.494924	0.0036104	Down	6
Rv0990c	2552.24	1261.04	0.494093	1.24271e-22	Down	7
pntAa	897.098	442.454	0.493206	8.3497e-12	Down	8
celA1	3182.83	1559.2	0.48988	3.65039e-15	Down	9
PPE39	89.0354	43.576	0.489423	0.0371479	Down	10
Rv2563	899.986	438.968	0.48775	1.33052e-11	Down	11
fadD23	2065.72	1005.4	0.486707	6.31123e-21	Down	12
def	462.26	224.445	0.485539	1.31706e-07	Down	13
relE	107.345	51.903	0.483517	0.0128909	Down	14
Rv0057	913.347	441.52	0.483409	3.86446e-12	Down	15
Rv1936	849.285	409.954	0.482705	1.24426e-11	Down	16
lipY	887.92	424.625	0.478224	4.1856e-12	Down	17
mce3B	298.471	142.29	0.47673	1.95273e-05	Down	18
Rv2012	3949.31	1881.84	0.476498	1.89113e-31	Down	19
Rv3090	264.802	126.136	0.476339	7.14733e-05	Down	20
Rv3453	1089.87	518.614	0.47585	1.1141e-10	Down	21
esxJ	96.0074	45.6429	0.47541	0.021686	Down	22
Rv0614	125.204	59.4846	0.475102	0.00775725	Down	23
Rv0115a	619.486	293.716	0.474129	0.000963164	Down	24
vapB20	93.6743	44.3814	0.473784	0.0231538	Down	25
irtB	1643.67	775.882	0.472043	1.38369e-20	Down	26
Rv2961	174.496	82.2157	0.471159	0.00231406	Down	27
Rv0219	74.971	35.3209	0.471127	0.0390734	Down	28
Rv0331	2558.6	1202.78	0.470092	1.21658e-25	Down	29
Rv1088a	144.036	67.6776	0.469866	0.00377257	Down	30
Rv1957	367.413	172.425	0.469294	0.0219187	Down	31
Rv2944	232.554	108.996	0.468692	0.000160696	Down	32
Rv3054c	14289.9	6691.41	0.468262	1.83242e-45	Down	33
Rv1724c	388.346	181.839	0.468239	7.28855e-07	Down	34
Rv1592c	7152.75	3333.9	0.466101	1.52923e-42	Down	35
Rv2282c	326.125	151.653	0.465015	1.27926e-05	Down	36
mce3C	312.24	144.889	0.464032	9.7707e-06	Down	37
hisG	466.744	214.657	0.459904	7.61253e-08	Down	38
mbtE	3774.16	1732.92	0.459153	3.25607e-22	Down	39
Rv2529	254.414	116.796	0.459076	7.14414e-05	Down	40
gmhB	268.431	122.909	0.457879	2.60065e-05	Down	41
pimB	798.156	364.983	0.457282	3.8836e-12	Down	42
Rv2415c	255.264	116.035	0.454567	4.26331e-05	Down	43
Rv3353c	72.5676	32.9135	0.453556	0.0393057	Down	44
udgA	308.345	139.627	0.452826	0.000274495	Down	45
Rv3351c	198.636	89.8775	0.452474	0.000291242	Down	46
cyp135A1	2936.63	1327.66	0.452103	8.44155e-31	Down	47
fabD	3984.74	1797.22	0.451024	0.0308129	Down	48
PE13	8205.93	3694.03	0.450165	1.19129e-11	Down	49
papA1	5311.69	2386.42	0.449276	5.39488e-41	Down	50
Rv2699c	1211.9	544.346	0.449166	0.000740918	Down	51
Rv0430	1456.33	653.84	0.448964	0.00102988	Down	52
Rv1176c	669.548	300.255	0.448445	3.12978e-11	Down	53
mmpS4	1187.53	530.948	0.447103	1.64685e-16	Down	54
Rv3851	75.547	33.6616	0.445571	0.0266246	Down	55
Rv2271	1112.67	495.35	0.445192	1.64244e-13	Down	56
PPE57	1260.84	561.141	0.445055	7.18738e-10	Down	57
clpC2	306.931	136.485	0.444676	4.09809e-06	Down	58
Rv3405c	1255.62	558.252	0.444602	2.2067e-18	Down	59
PPE19	4808.52	2132.81	0.443549	1.30803e-41	Down	60
pth	411.49	182.305	0.443037	5.55787e-08	Down	61
Rv2001	377.883	167.179	0.442408	2.70059e-07	Down	62
Rv1342c	262.783	116.251	0.442384	0.00233576	Down	63
whiB3	2586.83	1127.87	0.436004	1.38836e-22	Down	64
Rv0315	2853.14	1237.84	0.433852	4.5842e-33	Down	65
Rv0739	269.823	116.735	0.432635	0.000209832	Down	66
Rv3136A	1605.85	693.641	0.431945	2.42267e-07	Down	67
eis	1256.11	542.507	0.431896	3.80983e-20	Down	68
Rv3481c	378.467	163.307	0.431495	4.65126e-07	Down	69
mce3D	209.943	90.3197	0.430211	4.29185e-05	Down	70
mtn	421.218	181.191	0.43016	4.52125e-08	Down	71
Rv2034	1297.19	557.14	0.429499	0.00401899	Down	72
Rv0493c	335.662	144.147	0.42944	2.34131e-07	Down	73
Rv0793	493.007	211.368	0.428732	4.26598e-09	Down	74
vapC16	117.534	50.3807	0.428648	0.00396607	Down	75
Rv2636	160.683	68.6382	0.427166	0.00048914	Down	76
Rv2958c	1271.05	541.586	0.426095	1.24461e-19	Down	77
Rv3860	1417.54	602.992	0.42538	8.36622e-22	Down	78
Rv2277c	481.425	204.365	0.424499	8.79875e-08	Down	79
Rv3178	96.0448	40.5769	0.422479	0.00798402	Down	80
Rv0452	763.897	322.239	0.421836	5.40253e-14	Down	81
Rv3354	181.258	76.4507	0.421778	0.000116441	Down	82
gmhA	873.166	367.87	0.421306	3.4811e-15	Down	83
Rv3403c	1701.98	716.74	0.421122	4.53501e-25	Down	84
PE20	1529.14	643.138	0.420587	3.49125e-13	Down	85
Rv0481c	423.597	178.112	0.420474	3.95372e-09	Down	86
PPE29	1651.76	694.105	0.420222	1.09893e-24	Down	87
Rv2816c	1423.25	592.843	0.416543	1.89933e-22	Down	88
Rv3406	11031.4	4582.08	0.415368	4.92191e-63	Down	89
Rv2817c	921.167	379.538	0.412019	1.05117e-16	Down	90
whiB7	1544.94	635.032	0.411039	1.33185e-14	Down	91
Rv2035	1212	495.839	0.409107	0.00154134	Down	92
Rv3259	1041.35	424.732	0.407867	1.58807e-18	Down	93
Rv0891c	643.552	262.449	0.407813	1.05451e-12	Down	94
Rv1516c	689.538	280.97	0.407476	1.22538e-13	Down	95
Rv1515c	525.301	207.488	0.394989	7.44706e-12	Down	96
lprD	378.643	148.405	0.39194	0.0010695	Down	97
rpfE	2699.24	1045.95	0.387498	7.9702e-40	Down	98
Rv2653c	96.5123	36.8409	0.381722	0.00321143	Down	99
Rv0196	754.194	287.253	0.380874	7.87601e-16	Down	100
Rv3643	80.4221	29.5167	0.367023	0.00667215	Down	101
lipX	2794.73	1014.65	0.363059	1.88625e-15	Down	102
Rv3098c	501.92	180.673	0.359963	0.00447422	Down	103
echA13	263.017	94.5619	0.359528	1.6785e-07	Down	104
Rv2000	1012.25	363.782	0.359381	1.00094e-22	Down	105
kdpF	44.3758	15.9159	0.358663	0.027201	Down	106
Rv2917	563.944	196.976	0.349283	8.33702e-15	Down	107
rpsF	2382.59	828.344	0.347665	6.1768e-32	Down	108
Rv2077A	102.072	34.5454	0.338443	0.0155773	Down	109
mbtD	1979.78	657.137	0.331925	4.71221e-43	Down	110
irtA	3812.79	1257.69	0.329861	8.84335e-63	Down	111
Rv2959c	2784.21	892.822	0.320674	3.21493e-54	Down	112
ahpC	3035.63	965.591	0.318086	3.38165e-59	Down	113
gca	2293.95	723.98	0.315605	1.15996e-48	Down	114
Rv3174	743.357	219.861	0.295768	1.64549e-23	Down	115
Rv3839	522.805	153.066	0.292778	1.39576e-17	Down	116
Rv3402c	1712.09	494.566	0.288867	6.56721e-46	Down	117
PPE37	888.328	249.784	0.281185	9.2577e-29	Down	118
mbtJ	537.918	138.951	0.258312	4.07162e-21	Down	119
gatC	155.785	39.4941	0.253517	0.0486076	Down	120
mbtK	608.617	145.372	0.238857	2.31683e-25	Down	121
mbtC	754.874	168.946	0.223807	6.42497e-33	Down	122
mbtB	4707.75	1019.02	0.216457	4.14531e-62	Down	123
mbtI	2774.1	472.673	0.170388	4.99674e-113	Down	124
Rv1519	263.335	43.7689	0.16621	1.39523e-08	Down	125
mbtA	647.98	96.7968	0.149382	1.02437e-32	Down	126
hisE	69.512	8.43156	0.121296	3.09449e-06	Down	127
mbtL	198.35	18.812	0.0948422	0.00884411	Down	128

## Sheet: Supplemental Table 6
Supplementary Table S6. Proteomic data for ERG8 and WTG8. 185 significantly differentially expressed proteins (fold change >1.2, p value < 0.05) in ERG8 compared with WTG8..
		ERG8 / WTG8
No.	Gene Name	RUN1	RUN2	RUN2	AVG.	P value	Up/Down
1	aceE	1.5417	1.94089	1.61436	1.69898	0.00234982	up
2	acpM	1.48594	3.0761	1.85353	2.13852	0.038464	up
3	argG	1.87068	1.70608	1.30617	1.62765	0.0100204	up
4	ask	1.08643	1.43219	1.67494	1.39785	0.0401282	up
5	atpA	1.58489	2.0893	1.30617	1.66012	0.0224975	up
6	atpC	1.14815	1.65959	1.34276	1.3835	0.0308845	up
7	atpD	1.95884	1.97697	2.07014	2.00199	4.17247e-06	up
8	atpFH	1.52757	2.31206	1.31826	1.7193	0.0380779	up
9	bfr	1.35519	1.6293	1.08643	1.35697	0.0424953	up
10	bpa	1.43219	1.36773	1.38038	1.39343	1.86163e-05	up
11	citA	1.18032	1.5417	1.1272	1.28307	0.0477015	up
12	clpP1	1.41906	3.56451	2.80543	2.59633	0.0319388	up
13	dacB2	1.27057	1.36773	1.23595	1.29142	0.000894758	up
14	dhmA1	1.65959	1.55597	1.04713	1.42089	0.0451114	up
15	dprE2	1.49968	1.47231	1.28233	1.41811	0.00180798	up
16	echA16	1.41906	1.18032	1.15878	1.25272	0.0193877	up
17	embA	3.01995	2.39883	2.31206	2.57695	0.00105352	up
18	embB	2.18776	1.99526	2.70396	2.29566	0.001801	up
19	embC	1.27057	1.18032	1.15878	1.20322	0.00202088	up
20	eno	1.14815	1.75388	1.49968	1.46724	0.0281752	up
21	espD	2.14783	1.6293	1.22462	1.66725	0.0334785	up
22	esxB	1.88799	1.51356	1.39316	1.59824	0.00796306	up
23	fadD14	1.61436	1.31826	1.30617	1.41293	0.00744161	up
24	fadE10	1.55597	2.37684	2.33346	2.08875	0.00753379	up
25	fadE15	1.39316	1.08643	1.6293	1.36963	0.0391722	up
26	fadE22	1.51356	1.6293	1.34276	1.49521	0.00200114	up
27	fadE4	1.18032	1.44544	1.2942	1.30665	0.00810827	up
28	far	1.87068	1.39316	1.14815	1.47066	0.0453773	up
29	fbpA	2.37684	1.43219	1.47231	1.76045	0.0346342	up
30	gadB	1.39316	1.45881	1.19124	1.34774	0.00622788	up
31	glnA1	1.7378	1.99526	1.70608	1.81305	0.000444357	up
32	glnA3	1.69044	1.19124	1.41906	1.43358	0.019874	up
33	gltA2	1.6293	1.27057	1.5417	1.48052	0.00562238	up
34	gltX	1.33045	1.69044	1.33045	1.45045	0.00993993	up
35	glyQS	1.03753	1.51356	1.39316	1.31475	0.0461946	up
36	guaB1	1.47231	2.33346	1.57036	1.79204	0.0218396	up
37	gyrB	1.03753	1.40605	1.39316	1.27891	0.041023	up
38	hbhA	1.34276	1.1695	1.44544	1.31923	0.00830677	up
39	hup	1.30617	1.94089	2.07014	1.7724	0.0153693	up
40	icd2	1.1695	2.07014	2.48886	1.9095	0.0398378	up
41	ileS	1.77011	1.28233	1.41906	1.4905	0.0139381	up
42	infC	1.20226	2.208	1.99526	1.80184	0.0293913	up
43	mak	1.25893	1.2942	1.24738	1.26683	2.28343e-05	up
44	mbtL	1.07647	1.28233	1.30617	1.22166	0.0192071	up
45	metB	1.35519	1.88799	1.2942	1.51246	0.0265669	up
46	mmsB	1.70608	1.31826	1.38038	1.46824	0.00881988	up
47	mpt53	1.78649	1.25893	1.18032	1.40858	0.0491627	up
48	mrr	1.41906	1.2942	1.10662	1.27329	0.0197756	up
49	ndhA	1.5417	1.31826	1.1272	1.32905	0.025762	up
50	nusG	1.0666	1.34276	1.61436	1.34124	0.0485528	up
51	pca	1.18032	1.36773	1.19124	1.24643	0.00768869	up
52	pepA	1.36773	1.11686	1.51356	1.33272	0.0226876	up
53	ppa	1.04713	1.77011	1.65959	1.49227	0.0468793	up
54	proA	1.31826	1.27057	1.47231	1.35371	0.00218297	up
55	prs	1.1695	2.01372	2.37684	1.85335	0.0377431	up
56	purT	1.38038	1.36773	1.1272	1.29177	0.0119819	up
57	qcrA	1.1695	1.52757	1.19124	1.2961	0.0314931	up
58	qor	1.69044	1.72187	1.23595	1.54942	0.0124534	up
59	rmlA	1.34276	1.04713	1.48594	1.29194	0.0433553	up
60	rph	1.28233	1.31826	1.30617	1.30225	4.42436e-06	up
61	rplB	1.5417	1.61436	1.40605	1.5207	0.000518264	up
62	rplP	1.7378	1.70608	1.05682	1.50023	0.043612	up
63	rplV	1.33045	2.24905	1.40605	1.66185	0.0439171	up
64	rpsJ	1.36773	1.01859	1.33045	1.23892	0.0485268	up
65	rpsK	2.31206	2.05116	1.38038	1.91454	0.015027	up
66	rpsS	1.13763	1.15878	1.31826	1.20489	0.011443	up
67	rpsZ	2.0893	1.48594	1.28233	1.61919	0.0314671	up
68	Rv0147	1.57036	1.70608	1.36773	1.54806	0.00253706	up
69	Rv0149	1.34276	1.0666	1.28233	1.23056	0.0256683	up
70	Rv0161	1.33045	1.15878	1.27057	1.25327	0.00365566	up
71	Rv0223c	1.13763	1.97697	2.05116	1.72192	0.0346785	up
72	Rv0274	1.30617	1.25893	1.87068	1.47859	0.0357829	up
73	Rv0338c	1.52757	1.1272	1.58489	1.41322	0.0227281	up
74	Rv0398c	1.35519	1.21339	1.14815	1.23891	0.00870197	up
75	Rv0759c	1.27057	1.28233	1.1695	1.2408	0.00127391	up
76	Rv0953c	1.2942	1.23595	1.1695	1.23321	0.00146657	up
77	Rv1096	1.22462	1.58489	1.11686	1.30879	0.0472622	up
78	Rv1234	1.10662	1.24738	1.48594	1.27998	0.0323637	up
79	Rv1314c	1.14815	1.59956	1.23595	1.32789	0.0382895	up
80	Rv1401	1.31826	1.41906	1.02802	1.25511	0.0475629	up
81	Rv1508c	1.30617	1.38038	1.2942	1.32692	0.000132608	up
82	Rv1928c	1.1695	1.21339	1.27057	1.21782	0.000869766	up
83	Rv1984c	1.41906	1.1695	1.10662	1.23173	0.0360369	up
84	Rv2003c	1.77011	1.09648	1.48594	1.45084	0.0410595	up
85	Rv2129c	1.47231	1.41906	1.03753	1.30963	0.0432709	up
86	Rv2237A	1.44544	1.38038	1.05682	1.29421	0.0352902	up
87	Rv2683	1.14815	1.69044	1.90546	1.58135	0.030659	up
88	Rv2993c	1.28233	1.28233	1.43219	1.33228	0.00132605	up
89	Rv3033	1.49968	1.07647	1.34276	1.30631	0.0341169	up
90	Rv3079c	1.45881	1.52757	1.18032	1.3889	0.0107589	up
91	Rv3210c	1.35519	1.18032	1.1695	1.235	0.00873096	up
92	Rv3438	1.41906	1.02802	1.34276	1.26328	0.0463292	up
93	Rv3813c	1.1272	1.43219	1.2942	1.28453	0.0160361	up
94	serB2	1.72187	1.47231	1.13763	1.44394	0.0293093	up
95	sodB	1.5417	2.96483	5.05825	3.18826	0.0493945	up
96	tal	1.18032	2.0893	1.70608	1.65857	0.0333987	up
97	tkt	1.02802	1.33045	1.28233	1.2136	0.0425548	up
98	tyrA	1.31826	1.24738	1.1272	1.23095	0.00717917	up
99	vapC44	1.1272	1.38038	1.40605	1.30454	0.013359	up
100	vapC46	1.45881	1.1695	1.1695	1.26594	0.0254876	up
101	atsB	0.824138	0.847227	0.77983	0.817065	0.00037956	down
102	bioB	0.340408	0.855067	0.570164	0.588546	0.0253166	down
103	celA1	0.474242	0.666807	0.544503	0.56185	0.000733128	down
104	cobIJ	0.895365	0.570164	0.724436	0.729988	0.022621	down
105	cobN	0.937562	0.801678	0.591562	0.776934	0.0454897	down
106	cyp125	0.801678	0.60256	0.77983	0.728023	0.00625407	down
107	cyp142	0.672977	0.496592	0.469894	0.546488	0.00102937	down
108	cysNC	0.731139	0.758578	0.831764	0.773827	0.000832313	down
109	cysQ	0.772681	0.751623	0.972747	0.83235	0.0380227	down
110	ddl	0.448745	0.519996	0.83946	0.602734	0.014872	down
111	disA	0.946237	0.737904	0.630957	0.7717	0.0346114	down
112	dus	0.77983	0.744732	0.895365	0.806642	0.00658279	down
113	dxs	0.887156	0.751623	0.636796	0.758525	0.0144534	down
114	echA11	0.765597	0.765597	0.887156	0.806116	0.00437203	down
115	ephG	0.879023	0.654636	0.772681	0.76878	0.011709	down
116	fadD21	0.501187	0.758578	0.816582	0.692116	0.0168217	down
117	fadD24	0.717794	0.895365	0.744732	0.785964	0.00896678	down
118	fadD30	0.772681	0.855067	0.625173	0.750973	0.0103886	down
119	folC	0.597035	0.895365	0.801678	0.764693	0.0278619	down
120	ftsK	0.831764	0.672977	0.92045	0.808397	0.0285839	down
121	helZ	0.847227	0.704693	0.772681	0.774867	0.00271782	down
122	hisC	0.564937	0.704693	0.751623	0.673751	0.00217159	down
123	hisD	0.660693	0.787046	0.831764	0.759834	0.00469388	down
124	hisH	0.855067	0.772681	0.847227	0.824992	0.00131558	down
125	leuC	0.487529	0.946237	0.539511	0.657759	0.0388316	down
126	leuD	0.549541	0.809096	0.570164	0.642934	0.00638921	down
127	lhr	0.698232	0.862979	0.816582	0.792598	0.0066922	down
128	lppY	0.912011	0.847227	0.698232	0.819157	0.0230241	down
129	lprK	0.879023	0.660693	0.77983	0.773182	0.0114421	down
130	mbtB	0.824138	0.685488	0.751623	0.75375	0.00177268	down
131	mbtD	0.570164	0.591562	0.77983	0.647185	0.00305024	down
132	mce1C	0.954993	0.685488	0.77983	0.80677	0.0353257	down
133	mce1F	0.862979	0.772681	0.731139	0.788933	0.00280185	down
134	mctB	0.642688	0.580764	0.60256	0.608671	1.36404e-05	down
135	mshB	0.591562	0.937562	0.549541	0.692888	0.0334502	down
136	mshD	0.801678	0.794328	0.691831	0.762612	0.00129417	down
137	murA	0.619441	0.619441	0.855067	0.697983	0.00918808	down
138	murC	0.751623	0.887156	0.765597	0.801459	0.00496607	down
139	murD	0.870964	0.862979	0.737904	0.823949	0.00751071	down
140	narX	0.698232	0.855067	0.809096	0.787465	0.00514626	down
141	pafC	0.636796	0.937562	0.465586	0.679981	0.0405751	down
142	parB	0.954993	0.570164	0.698232	0.74113	0.0420205	down
143	pdtaS	0.744732	0.625173	0.831764	0.733889	0.00565037	down
144	pepD	0.619441	0.613762	0.879023	0.704075	0.0138617	down
145	phoP	0.698232	0.937562	0.83946	0.825085	0.0327423	down
146	pks5	0.487529	0.765597	0.794328	0.682484	0.0157536	down
147	pks7	0.946237	0.666807	0.711214	0.774752	0.0300826	down
148	plcA	0.801678	0.83946	0.444631	0.695256	0.0362752	down
149	PPE20	0.816582	0.313329	0.483059	0.537657	0.0176307	down
150	prpD	0.666807	0.474242	0.824138	0.655062	0.013523	down
151	pyrE	0.912011	0.691831	0.887156	0.830333	0.0357197	down
152	rimI	0.758578	0.801678	0.870964	0.810406	0.00220879	down
153	Rv0068	0.870964	0.903649	0.704693	0.826435	0.0239702	down
154	Rv0097	0.937562	0.83946	0.660693	0.812572	0.0409009	down
155	Rv0263c	0.60256	0.672977	0.636796	0.637444	2.90497e-05	down
156	Rv0264c	0.928966	0.496592	0.737904	0.721154	0.0448529	down
157	Rv0386	0.937562	0.666807	0.654636	0.753002	0.0277676	down
158	Rv0430	0.895365	0.672977	0.737904	0.768749	0.0124197	down
159	Rv0547c	0.737904	0.691831	0.765597	0.731777	0.000119011	down
160	Rv0613c	0.630957	0.660693	0.597035	0.629562	1.79252e-05	down
161	Rv1100	0.685488	0.751623	0.855067	0.764059	0.00438355	down
162	Rv1220c	0.963829	0.731139	0.660693	0.785221	0.0394728	down
163	Rv1421	0.580764	0.895365	0.862979	0.779703	0.0460681	down
164	Rv1778c	0.751623	0.672977	0.847227	0.757276	0.00426847	down
165	Rv1812c	0.92045	0.831764	0.666807	0.80634	0.0298379	down
166	Rv1913	0.698232	0.758578	0.928966	0.795259	0.0207038	down
167	Rv2001	0.903649	0.654636	0.831764	0.796683	0.0257458	down
168	Rv2074	0.501187	0.717794	0.717794	0.645592	0.00399741	down
169	Rv2102	0.331131	0.816582	0.801678	0.649797	0.0464749	down
170	Rv2235	0.855067	0.801678	0.772681	0.809808	0.000700178	down
171	Rv2294	0.765597	0.83946	0.855067	0.820041	0.00142698	down
172	Rv2554c	0.77983	0.954993	0.691831	0.808885	0.034438	down
173	Rv2802c	0.903649	0.608135	0.824138	0.778641	0.0331269	down
174	Rv3040c	0.625173	0.794328	0.642688	0.687396	0.00216883	down
175	Rv3049c	0.912011	0.42462	0.717794	0.684808	0.0450565	down
176	Rv3196A	0.534564	0.691831	0.912011	0.712802	0.0292857	down
177	Rv3342	0.77983	0.691831	0.648634	0.706765	0.0008056	down
178	Rv3376	0.758578	0.862979	0.870964	0.83084	0.00475088	down
179	Rv3684	0.405509	0.724436	0.711214	0.613719	0.0103452	down
180	Rv3837c	0.515229	0.586138	0.831764	0.644377	0.0103438	down
181	stf0	0.731139	0.855067	0.630957	0.739054	0.00789313	down
182	thrB	0.765597	0.937562	0.744732	0.815964	0.0197322	down
183	uvrB	0.737904	0.809096	0.912011	0.81967	0.0117064	down
184	uvrD1	0.751623	0.704693	0.758578	0.738298	5.10129e-05	down
185	vapC4	0.862979	0.765597	0.855067	0.827881	0.00264299	down

## Sheet: Supplemental Table 7
Supplementary Table S7. MICs for DS strains and EMR strains using the Sensititre MYCOTB MIC methods
	MIC for DR strains												MIC for EMS strains
	ER1		ER2		ER3		ER4		ER5		ER6		ES1		ES2		ES3		ES4		ES5		ES6
	MICa	result	MICa	result	MICa	result	MICa	result	MICa	result	MICa	result	MICa	result	MICa	result	MICa	result	MICa	result	MICa	result	MICa	result
INH	≤0.025	S	0.2	S	0.05	S	≤0.025	S	0.5	S	4	R	0.025	S	<0.025	S	<0.025	S	<0.025	S	<0.025	S	<0.025	S
SM	≤0.25	S	2	S	1	S	≤0.25	S	1	S	1	S	0.5	S	0.25	S	0.25	S	0.25	S	0.25	S	0.25	S
EMB	10b	R	5b	R	5b	R	5b	R	5b	R	10b	R	0.62	S	1.25	S	0.31	S	0.31	S	1.25	S	0.62	S
OFX	1	S	2	S	2	S	1	S	2	S	1	S	0.25	S	0.5	S	0.5	S	0.25	S	1	S	0.5	S
MFX	0.12	S	0.5	S	0.5	S	0.25	S	0.5	S	0.5	S	0.06	S	0.12	S	0.12	S	0.062	S	0.12	S	0.12	S
AKM	1	S	1	S	1	S	1	S	2	S	1	S	0.25	S	1	S	1	S	0.5	S	1	S	0.25	S
KM	2.5	S	2.5	S	5	S	2.5	S	2.5	S	5	S	1.25	S	1.25	S	1.25	S	1.25	S	1.25	S	0.62	S
CPM	2	S	2	S	2	S	2	S	2	S	2	S	0.5	S	1	S	1	S	0.5	S	1	S	0.5	S
PTO	≤0.62	S	＜0.62	S	2.5	S	≤0.62	S	1.25	S	1.25	S	0.62	S	<0.62	S	<0.62	S	<0.62	S	<0.62	S	<0.62	S
PAS	1	S	1	S	1	S	≤0.5	S	2	S	1	S	0.5	S	0.5	S	0.5	S	0.5	S	0.5	S	0.5	S
RFP	0.5	S	0.5	S	1	S	≤0.25	S	1	S	1	S	<0.25	S	0.25	S	0.25	S	0.25	S	0.25	S	0.25	S
RBU	≤0.12	S	＜0.12	S	0.25	S	≤0.12	S	≤0.12	S	≤0.12	S	<0.12	S	<0.12	S	<0.12	S	<0.12	S	<0.12	S	<0.12	S
LFX	≤0.5	S	1	S	1	S	≤0.5	S	1	S	≤0.5	S	0.5	S	0.5	S	0.5	S	0.5	S	0.5	S	0.5	S
PZA	≤50	S	＜50	S	＜50	S	≤50	S	≤50	S	≤50	S	50	S	50	S	50	S	50	S	50	S	50	S
INH,isoniazid; SM, streptomycin; EMB, ethambutol; OFX, ofloxacin; MFX, moxifloxacin; AKM, amikacin; KM,kanamycin; CPM, capreomycin; PTO, protionamide; PAS, p-aminosalicylate; RFP, rifampin; RBU, rifabutin; LFX, levofloxacin; PZA, pyrazinamide.
DS, clinically isolated anti-TB drugs sensitive strains; EMR, clinically isolated ethambutol mono-drug resistant strains
S, susceptible; R, resistant
a, μg/ml; b, WHO critical concentration (5.0 μg/ml, Sensititre MYCOTB MIC method)
